# Supplementary material for: The dynamics of carbon emissions, energy, income, and life expectancy: Regional comparative analysis
Source: PLoS One. 2024 Feb 22;19(2):e0293451. doi: 10.1371/journal.pone.0293451 (PMC10883542; doi:10.1371/journal.pone.0293451)
Supplement: S1 File — (XLSX) [file pone.0293451.s001.xlsx]

## Sheet: Sheet1
number	countryname
1	Albania
2	Angola
3	Armenia
4	Austria
5	Azerbaijan
6	Bahrain
7	Belarus
8	Belgium
9	Benin
10	Bosnia and Herzegovina
11	Botswana
12	Bulgaria
13	Burkina Faso
14	Burundi
15	Cameroon
16	Central African Republic
17	Chad
18	Cote d'Ivoire
19	Croatia
20	Cyprus
21	Czech Republic
22	Denmark
23	Eritrea
24	Estonia
25	Finland
26	France
27	Gabon
28	Georgia
29	Germany
30	Ghana
31	Greece
32	Guinea
33	Hungary
34	Iceland
35	Iraq
36	Ireland
37	Israel
38	Italy
39	Jordan
40	Kazakhstan
41	Kenya
42	Kuwait
43	Kyrgyz Republic
44	Latvia
45	Lebanon
46	Libya
47	Lithuania
48	Luxembourg
49	Madagascar
50	Malawi
51	Mali
52	Malta
53	Mauritania
54	Mauritius
55	Moldova
56	Morocco
57	Mozambique
58	Namibia
59	Netherlands
60	Niger
61	Nigeria
62	North Macedonia
63	Norway
64	Oman
65	Poland
66	Portugal
67	Qatar
68	Romania
69	Russian Federation
70	Rwanda
71	Saudi Arabia
72	Senegal
73	Serbia
74	Sierra Leone
75	Slovak Republic
76	Slovenia
77	South Africa
78	Spain
79	Sudan
80	Sweden
81	Switzerland
82	Syrian Arab Republic
83	Tajikistan
84	Tanzania
85	Togo
86	Tunisia
87	Turkey
88	Turkmenistan
89	Uganda
90	Ukraine
91	United Arab Emirates
92	United Kingdom
93	Uzbekistan
94	Zambia
95	Zimbabwe

## Sheet: Sheet2
number	Country Name						europe and central Asia					middle east and north Africa						regionname = sub-saharan Africa
1	Albania
2	Algeria						Country Name Freq.	Percent	Cum.			Country Name		Freq.	Percent	Cum.		Country Name		Freq.	Percent	Cum.
3	Angola
4	Armenia						Albania	2.13	2.13			Algeria		31	6.25	6.25		Angola		31	3.03	3.03
5	Austria						Armenia	2.13	4.26			Bahrain		31	6.25	12.5		Benin		31	3.03	6.06
6	Azerbaijan						Austria	2.13	6.38			Iraq		31	6.25	18.75		Botswana		31	3.03	9.09
7	Bahrain						Azerbaijan	2.13	8.51			Israel		31	6.25	25		Burkina Faso		31	3.03	12.12
8	Belarus						Belarus	2.13	10.64			Jordan		31	6.25	31.25		Burundi		31	3.03	15.15
9	Belgium						Belgium	2.13	12.77			Kuwait		31	6.25	37.5		Cameroon		31	3.03	18.18
10	Benin						Bosnia and Herzegovina 31	2.13	14.89			Lebanon		31	6.25	43.75		Central African Republic		31	3.03	21.21
11	Bosnia and Herzegovina						Bulgaria	2.13	17.02			Libya		31	6.25	50		Chad		31	3.03	24.24
12	Botswana						Croatia	2.13	19.15			Malta		31	6.25	56.25		Cote d'Ivoire		31	3.03	27.27
13	Bulgaria						Cyprus	2.13	21.28			Morocco		31	6.25	62.5		Eritrea		31	3.03	30.3
14	Burkina Faso						Czech Republic	2.13	23.4			Oman		31	6.25	68.75		Gabon		31	3.03	33.33
15	Burundi						Denmark	2.13	25.53			Qatar		31	6.25	75		Ghana		31	3.03	36.36
16	Cameroon						Estonia	2.13	27.66			Saudi Arabia		31	6.25	81.25		Guinea		31	3.03	39.39
17	Central African Republic						Finland	2.13	29.79			Syrian Arab Republic		31	6.25	87.5		Kenya		31	3.03	42.42
18	Chad						France	2.13	31.91			Tunisia		31	6.25	93.75		Madagascar		31	3.03	45.45
19	Cote d'Ivoire						Georgia	2.13	34.04			United Arab Emirates		31	6.25	100		Malawi		31	3.03	48.48
20	Croatia						Germany	2.13	36.17									Mali		31	3.03	51.52
21	Cyprus						Greece	2.13	38.3			Total		496	100			Mauritania		31	3.03	54.55
22	Czech Republic						Hungary	2.13	40.43									Mauritius		31	3.03	57.58
23	Denmark						Iceland	2.13	42.55									Mozambique		31	3.03	60.61
24	Eritrea						Ireland	2.13	44.68									Namibia		31	3.03	63.64
25	Estonia						Italy	2.13	46.81									Niger		31	3.03	66.67
26	Finland						Kazakhstan	2.13	48.94									Nigeria		31	3.03	69.7
27	France						Kyrgyz Republic	2.13	51.06									Rwanda		31	3.03	72.73
28	Gabon						Latvia	2.13	53.19									Senegal		31	3.03	75.76
29	Georgia						Lithuania	2.13	55.32									Sierra Leone		31	3.03	78.79
30	Germany						Luxembourg	2.13	57.45									South Africa		31	3.03	81.82
31	Ghana						Moldova	2.13	59.57									Sudan		31	3.03	84.85
32	Greece						Netherlands	2.13	61.7									Tanzania		31	3.03	87.88
33	Guinea						North Macedonia	2.13	63.83									Togo		31	3.03	90.91
34	Hungary						Norway	2.13	65.96									Uganda		31	3.03	93.94
35	Iceland						Poland	2.13	68.09									Zambia		31	3.03	96.97
36	Iraq						Portugal	2.13	70.21									Zimbabwe		31	3.03	100
37	Ireland						Romania	2.13	72.34
38	Israel						Russian Federation 31	2.13	74.47									Total		1023	100
39	Italy						Serbia	2.13	76.6
40	Jordan						Slovak Republic	2.13	78.72
41	Kazakhstan						Slovenia	2.13	80.85
42	Kenya						Spain	2.13	82.98
43	Kuwait						Sweden	2.13	85.11
44	Kyrgyz Republic						Switzerland	2.13	87.23
45	Latvia						Tajikistan	2.13	89.36
46	Lebanon						Turkey	2.13	91.49
47	Libya						Turkmenistan	2.13	93.62
48	Lithuania						Ukraine	2.13	95.74
49	Luxembourg						United Kingdom	2.13	97.87
50	Madagascar						Uzbekistan	2.13	100
51	Malawi						Total | 1,457 100.00
52	Mali
53	Malta
54	Mauritania
55	Mauritius
56	Moldova
57	Morocco
58	Mozambique
59	Namibia
60	Netherlands
61	Niger
62	Nigeria
63	North Macedonia
64	Norway
65	Oman
66	Poland
67	Portugal
68	Qatar
69	Romania
70	Russian Federation
71	Rwanda
72	Saudi Arabia
73	Senegal
74	Serbia
75	Sierra Leone
76	Slovak Republic
77	Slovenia
78	South Africa
79	Spain
80	Sudan
81	Sweden
82	Switzerland
83	Syrian Arab Republic
84	Tajikistan
85	Tanzania
86	Togo
87	Tunisia
88	Turkey
89	Turkmenistan
90	Uganda
91	Ukraine
92	United Arab Emirates
93	United Kingdom
94	Uzbekistan
95	Zambia
96	Zimbabwe
97	Zambia
98	Zimbabwe
